# Supplementary material for: Pro- vs. Anti-Inflammatory Features of Monocyte Subsets in Glioma Patients
Source: Int J Mol Sci. 2023 Jan 18;24(3):1879. doi: 10.3390/ijms24031879 (PMC9915868; doi:10.3390/ijms24031879)
Supplement: Supplementary file 1 [file ijms-24-01879-s001.zip]

Archive with 1 entries (1 files):
- ijms-2111324-supplementary.pdf
